# Supplementary material for: Increased Resting-State Functional Connectivity in the Cingulo-Opercular Cognitive-Control Network after Intervention in Children with Reading Difficulties
Source: PLoS One. 2015 Jul 21;10(7):e0133762. doi: 10.1371/journal.pone.0133762 (PMC4511005; doi:10.1371/journal.pone.0133762)
Supplement: S1 File — (XLSX) [file pone.0133762.s001.xlsx]

## Sheet: Sheet1
Group(1=RD; 2=TR)	sex(1=Males; 2=Females)	compbined_gain_global_efficiency_both_networks	Gain_global_efficiency_cing_operc_network	Gain_global_efficiency_frontoparietal_network
1	1	-0.04	0.04	-0.08
1	2	0	0.07	-0.06
1	2	0.21	0.07	0.14
1	1	0.01	0.07	-0.06
1	1	-0.04	0.06	-0.1
1	1	0.08	0.01	0.07
1	1	0.07	0	0.07
1	1	0.01	-0.02	0.03
1	1	0.24	0.11	0.13
1	2	-0.12	0.01	-0.14
1	2	0.23	0.16	0.07
1	1	0.19	0.11	0.08
1	2	0.06	0	0.07
1	2	0.04	0.06	-0.01
1	2	0.02	-0.02	0.04
2	1	0.15	0.24	-0.08
2	1	0.19	0.11	0.08
2	2	0.08	0.06	0.03
2	2	-0.15	0.03	-0.18
2	1	0.22	0.18	0.04
2	2	-0.07	-0.03	-0.04
2	2	-0.13	-0.07	-0.06
2	1	-0.04	0.03	-0.07
2	2	0.13	0.01	0.11
2	1	0.18	0.06	0.13
2	2	-0.1	-0.1	0
2	2	0.15	0	0.15
2	2	-0.11	0	-0.11
2	2	0.25	0.14	0.11
2	1	0.1	0.01	0.09
2	1	-0.01	-0.11	0.1
2	1	0.17	0.01	0.16
